# Supplementary material for: CD95 gene deletion may reduce clonogenic growth and invasiveness of human glioblastoma cells in a CD95 ligand-independent manner
Source: Cell Death Discov. 2022 Jul 29;8:341. doi: 10.1038/s41420-022-01133-y (PMC9338300; doi:10.1038/s41420-022-01133-y)
Supplement: Supplementary file 12 — Table S1 [file 41420_2022_1133_MOESM12_ESM.xlsx]

## Sheet: Table S1. List of primers used
	CD95 expression assessment and identification of CD95L transcript variant expression
	CD95	forward 5’-ATGCTGGGCATCTGGAC-3’
		reverse 5’-GGAGTTGATGTCAGTCACTT-3’
	CD95L exon 1_1	forward 5’-AATTACCCATATCCCCAGATC-3’
		reverse 5’-CAGAGGTTGGACAGGGAAGA-3’
	CD95L exon 1_2	forward 5’-AAGAGAGGGAACCACAGCAC-3’
		reverse 5’-ATCCCCAGGCCCAATCC-3’
	CD95L exon 1_3	forward 5’-TCCCCAGATCTACTGGGTGG-3’
		reverse 5’-CAGGCCCAATCCTACCAAGG-3’
	CD95L exon 3-4_1	forward 5’-AAAGTGGCCCATTTAACAGGC-3’
		reverse 5’-AAAGCAGGACAATTCCATAGGTG-3’
	CD95L exon 3-4_2	forward 5’-GCCCATTTAACAGGCAAGTCC-3’
		reverse 5’-GTTGTTGCAAGATTGACCCCG-3’
	Stemness and differentiation marker expression assessment
	CD133	forward 5'-TGGATGCAGAACTTGACAACGT-3'
		reverse 5'-ATACCTGCTACGACAGTCGTGGT-3'
	CD44	forward 5'-CGGACACCATGGACAAGTTT-3'
		reverse 5'-CACGTGGAATACACCTGCAA-3'
	SOX2	forward 5'-CACACTGCCCCTCTCAC-3'
		reverse 5'-TCCATGCTGTTTCTTACTCTCC-3'
	MUSASHI1	forward 5'-CCAATGGGTACCACTGAAGC-3'
		reverse 5'-ACTCGTGGTCCTCAGTCAGC-3'
	2004-10-01	forward 5'-CGAGAAGGATGTGGTCCGAG-3'
		reverse 5'-TGTGCATAGTCGCTGCTTGA-3'
	OLIG2	forward 5'-AGCTCCTCAAATCGCATCC-3'
		reverse 5'-ATAGTCGTCGCAGCTTTCG-3'
	NF1	forward 5'-AGCACACCCAGCAATACGAA-3'
		reverse 5'-TTTCGGGCCCCTGTTTTCTT-3'
	TUBB3	forward 5'-TCTTCTCACAAGTACGTGCCTC-3'
		reverse 5'-GTGTAGTGACCCTTGGCCC-3'
	GFAP	forward 5'-GCAACATGCATGAAGCCGAA-3'
		reverse 5'-GGGACTCGTTCGTGCCG-3'
	Internal control gene expression assessment
	ARF1	forward 5’-GACCACGATCCTCTACAAGC-3'
		reverse 5'-TCCCACACAGTGAAGCTG-3'
